# Supplementary material for: The Use of Spreadsheets for Pharmacokinetic Simulations
Source: ScientificWorldJournal. 2003 Apr 21;3:265–78. doi: 10.1100/tsw.2003.02 (PMC5974879; doi:10.1100/tsw.2003.02)
Supplement: Supplementary file 1 — All spreadsheets described are included in the attached file SpiresAdam. [file TSWJ-2003-3-157235.f1.xlsx]

## Sheet: Basic Pharmacokinetics
Spreadsheet for simulation of pharmacokinetics
Checksum	Time	Gut (absorption site)	Blood (central site)	Urine (drug eliminated)	Tissue		Try diffferent values for the pharmacokinetic parameters below
0	0	100	0	0	0
100	1	80	20	0	0		Ka (absorption coefficient)		0.2
100	2	64	30	2	4
100	3	51.2	35.4	5	8.4		Ke (elimination coefficient)		0.1
100	4	40.96	38.38	8.54	12.12
100	5	32.768	39.906	12.378	14.948		K12 (from blood to tissue)		0.2
100	6	26.2144	40.467	16.3686	16.95
100	7	20.9715	40.3498	20.4153	18.2634		K21 (from tissue to blood)		0.4
100	8	16.7772	39.7445	24.4503	19.028
100	9	13.4218	38.7878	28.4247	19.3657
100	10	10.7374	37.5821	32.3035	19.377
100	11	8.58993	36.2057	36.0617	19.1426
100	12	6.87195	34.719	39.6823	18.7267
100	13	5.49756	33.1684	43.1542	18.1798
100	14	4.39805	31.5893	46.471	17.5416
100	15	3.51844	30.0088	49.63	16.8428
100	16	2.81475	28.447	52.6308	16.1074
100	17	2.2518	26.9188	55.4755	15.3539
100	18	1.80144	25.4351	58.1674	14.5961
100	19	1.44115	24.0033	60.7109	13.8447
100	20	1.15292	22.6284	63.1113	13.1074
100	21	0.922337	21.3134	65.3741	12.3901
100	22	0.73787	20.0599	67.5054	11.6968
100	23	0.590296	18.8682	69.5114	11.03
100	24	0.472237	17.7378	71.3983	10.3917
100	25	0.377789	16.6676	73.172	9.78257
100	26	0.302231	15.6559	74.8388	9.20306
100	27	0.241785	14.7008	76.4044	8.65302
100	28	0.193428	13.8001	77.8745	8.13197
100	29	0.154743	12.9516	79.2545	7.63921
100	30	0.123794	12.1527	80.5496	7.17384

## Sheet: Multiple dose pharmacokinetics
Spreadsheet for simulation of multiple doses
Checksum	Time	Gut (absorption site)	Blood (central site)	Urine (drug eliminated)	Tissue		Try different values for the pharmacokinetic parameters listed below
0	0	200	0	0	0
200	1	160	40	0	0		Ka (absorption coeffcient)		0.2
200	2	128	60	4	8
200	3	102.4	68.4	10	19.2		Ke (elimination coefficient)		0.1
200	4	81.92	70.28	16.84	30.96
200	5	65.536	68.676	23.868	41.92		K12 (from blood to tissue)		0.2
200	6	52.4288	65.3724	30.7356	51.4632
200	7	41.943	61.3928	37.2728	59.3914		K21 (from tissue to blood)		0.1
200	8	33.5544	57.3027	43.4121	65.7308
200	9	26.8435	53.3958	49.1424	70.6182		Loading dose		200
200	10	21.4748	49.8076	54.482	74.2356
200	11	17.1799	46.5839	59.4627	76.7735		Repeated dose		20
200	12	13.7439	43.722	64.1211	78.413
200	13	10.9951	41.1955	68.4933	79.3161		Interval		25
200	14	8.79609	38.9675	72.6129	79.6236
200	15	7.03687	36.9988	76.5096	79.4547
200	16	5.6295	35.252	80.2095	78.909
200	17	4.5036	33.6932	83.7347	78.0685
200	18	3.60288	32.2928	87.104	77.0003
200	19	2.8823	31.0256	90.3333	75.7588
200	20	2.30584	29.8702	93.4359	74.3881
200	21	1.84467	28.8091	96.4229	72.9233
200	22	1.47574	27.8277	99.3038	71.3928
200	23	1.18059	26.9138	102.087	69.8191
200	24	0.944473	26.0577	104.778	68.2199
200	25	20.7556	25.2513	107.384	66.6095
220	26	16.6045	28.4879	109.909	64.9988
220	27	13.2836	29.7623	112.758	64.1965
220	28	10.6269	29.91	115.734	63.7293
220	29	8.50149	29.4353	118.725	63.3384
220	30	6.80119	28.6388	121.668	62.8916
220	31	5.44095	27.6966	124.532	62.3302
220	32	4.35276	26.7088	127.302	61.6365
220	33	3.48221	25.7304	129.973	60.8146
220	34	2.78577	24.7892	132.546	59.8792
220	35	2.22861	23.8975	135.025	58.8491
220	36	1.78289	23.0589	137.415	57.7437
220	37	1.42631	22.2722	139.72	56.5811
220	38	1.14105	21.5339	141.948	55.3774
220	39	0.91284	20.8397	144.101	54.1465
220	40	0.730272	20.185	146.185	52.8998
220	41	0.584218	19.5655	148.203	51.6468
220	42	0.467374	18.9774	150.16	50.3952
220	43	0.373899	18.4172	152.058	49.1512
220	44	0.299119	17.8819	153.899	47.9195
220	45	0.239296	17.3691	155.688	46.7039
220	46	0.191436	16.8766	157.425	45.5073
220	47	0.153149	16.4027	159.112	44.3319
220	48	0.122519	15.9457	160.753	43.1793
220	49	0.0980154	15.5044	162.347	42.0505
220	50	20.0784	15.0777	163.898	40.9463
240	51	16.0627	18.6647	165.405	39.8672
240	52	12.8502	20.2646	167.272	39.6135
240	53	10.2801	20.7166	169.298	39.705
240	54	8.22412	20.5281	171.37	39.8778
240	55	6.57929	20.0023	173.423	39.9957
240	56	5.26344	19.317	175.423	39.9966
240	57	4.21075	18.5743	177.355	39.8603
240	58	3.3686	17.8302	179.212	39.5892
240	59	2.69488	17.1138	180.995	39.1963
240	60	2.1559	16.4382	182.706	38.6994
240	61	1.72472	15.8079	184.35	38.1171
240	62	1.37978	15.2222	185.931	37.467
240	63	1.10382	14.6782	187.453	36.7647
240	64	0.883058	14.172	188.921	36.0239
240	65	0.706446	13.6994	190.338	35.2559
240	66	0.565157	13.2564	191.708	34.4702
240	67	0.452126	12.8396	193.034	33.6744
240	68	0.361701	12.4456	194.318	32.8749
240	69	0.28936	12.0717	195.562	32.0765
240	70	0.231488	11.7157	196.77	31.2832
240	71	0.185191	11.3756	197.941	30.498
240	72	0.148153	11.0498	199.079	29.7234
240	73	0.118522	10.7368	200.184	28.961
240	74	0.0948176	10.4356	201.257	28.2122
240	75	20.0759	10.1451	202.301	27.4781
260	76	16.0607	13.8645	203.315	26.7593
260	77	12.8485	15.5933	204.702	26.8563
260	78	10.2788	16.1706	206.261	27.2893
260	79	8.22307	16.1041	207.878	27.7945
260	80	6.57846	15.697	209.489	28.2359
260	81	5.26276	15.1272	211.058	28.5517
260	82	4.21021	14.4967	212.571	28.722
260	83	3.36817	13.8619	214.021	28.7491
260	84	2.69454	13.2519	215.407	28.6466
260	85	2.15563	12.6799	216.732	28.4323
260	86	1.7245	12.1503	218	28.1251
260	87	1.3796	11.6626	219.215	27.7426
260	88	1.10368	11.214	220.381	27.3009
260	89	0.882945	10.8006	221.503	26.8136
260	90	0.706356	10.4184	222.583	26.2924

## Sheet: Infusion
Simulation of infusion
Checksum	Time	Gut (absorption site)	Blood (central site)	Urine (drug eliminated)	Tissue		Try different values for the pharmacokinetic parameters listed below
0	0	0	0	0	0
0	1	0	25	0	0		Ka (absorption coeffcient)			0.5
25	2	0	47.5	0	2.5
50	3	0	68	0	7		Ke (elimination coefficient)			0
75	4	0	61.9	0	13.1
75	5	0	57.02	0	17.98		K12 (from blood to tissue)			0.1
75	6	0	53.116	0	21.884
75	7	0	49.9928	0	25.0072		K21 (from tissue to blood)			0.1
75	8	0	47.4942	0	27.5058
75	9	0	45.4954	0	29.5046		Infusion rate			25
75	10	0	43.8963	0	31.1037
75	11	0	42.6171	0	32.3829		Infusion time			4
75	12	0	41.5936	0	33.4064
75	13	0	40.7749	0	34.2251
75	14	0	40.1199	0	34.8801
75	15	0	39.5959	0	35.4041
75	16	0	39.1768	0	35.8232
75	17	0	38.8414	0	36.1586
75	18	0	38.5731	0	36.4269
75	19	0	38.3585	0	36.6415
75	20	0	38.1868	0	36.8132
75	21	0	38.0494	0	36.9506
75	22	0	37.9396	0	37.0604
75	23	0	37.8516	0	37.1484
75	24	0	37.7813	0	37.2187
75	25	0	37.7251	0	37.2749
75	26	0	37.68	0	37.32
75	27	0	37.644	0	37.356
75	28	0	37.6152	0	37.3848
75	29	0	37.5922	0	37.4078
75	30	0	37.5737	0	37.4263

## Sheet: GI absorption
Gastro-intestinal absorption
Checksum	Time	Stomach	Small intestine	Large intestine	Blood (central site)	Urine (drug eliminated)	Tissue		Try different values for the pharmacokinetic parameters listed below
100	0	100	0	0	0	0	0
100	1	80	10	0	10	0	0		Ka (stomach)			0.1
100	2	64	12	5	17	1	1
102	3	51.2	11.2	10.5	23.8	2.7	2.6		Ka (small intestine)			0.1
106.2	4	40.96	9.6	15.05	30.79	5.08	4.72
112.22	5	32.768	7.936	18.345	37.685	8.159	7.327		Ka (large intestine)			0.5
119.558	6	26.2144	6.4512	20.4785	44.1236	11.9275	10.3628
127.749	7	20.9715	5.20192	21.6563	49.841	16.3399	13.7389		Stomach to small intestine			0.1
136.412	8	16.7772	4.17792	22.0916	54.6921	21.324	17.3491
145.249	9	13.4218	3.34889	21.9714	58.6299	26.7932	21.0834		Small intestine to large intestine			0.5
154.037	10	10.7374	2.68173	21.4487	61.675	32.6562	24.838
162.617	11	8.58993	2.14644	20.6447	63.8901	38.8237	28.5217		Ke (elimination coefficient)			0.1
170.874	12	6.87195	1.71757	19.6534	65.3602	45.2127	32.0586
178.736	13	5.49756	1.37422	18.5469	66.1797	51.7487	35.3887		K12 (from blood to tissue)			0.1
186.155	14	4.39805	1.09944	17.3793	66.4433	58.3667	38.4678
193.106	15	3.51844	0.879582	16.1911	66.2408	65.011	41.2654		K21 (from tissue to blood)			0.1
199.583	16	2.81475	0.703677	15.0118	65.6545	71.6351	43.7629
205.587	17	2.2518	0.562946	13.8624	64.7576	78.2005	45.9521
211.132	18	1.80144	0.450358	12.7577	63.614	84.6763	47.8326
216.235	19	1.44115	0.360287	11.7071	62.2785	91.0377	49.4108
220.918	20	1.15292	0.28823	10.7165	60.7976	97.2655	50.6975
225.205	21	0.922337	0.230584	9.78898	59.2102	103.345	51.7075
229.121	22	0.73787	0.184467	8.92537	57.5487	109.266	52.4578
232.691	23	0.590296	0.147574	8.12507	55.8396	115.021	52.9669
235.941	24	0.472237	0.118059	7.38635	54.1047	120.605	53.2542
238.895	25	0.377789	0.0944473	6.70674	52.3614	126.016	53.3392
241.578	26	0.302231	0.0755579	6.08329	50.6236	131.252	53.2414
244.011	27	0.241785	0.0604463	5.51274	48.9025	136.314	52.9797
246.216	28	0.193428	0.048357	4.99169	47.2065	141.204	52.5719
248.213	29	0.154743	0.0386856	4.5167	45.5425	145.925	52.0354
250.02	30	0.123794	0.0309485	4.08437	43.9152	150.479	51.3861

## Sheet: Re-absorption
Reabsorption into the stomach
Checksum	Time	Stomach	Small intestine	Large intestine	Blood (central site)	Urine (drug eliminated)		Try different values for the pharmacokinetic parameters listed below
100	0	100	0	0	0	0
100	1	45	10	0	45	0		Ka (stomach)			0.45
96	2	54	5.5	5	31.5	0
91.8	3	47.925	5.95	5.75	32.175	0		Ka (small intestine)			0.4
87.12	4	45.6975	5.3875	6.425	29.61	0
82.395	5	42.7714	5.1085	6.54875	27.9664	0		Ka (large intestine)			0.5
77.7321	6	40.2219	4.78799	6.4835	26.2387	0
73.2235	7	37.7789	4.50099	6.28409	24.6595	0		Stomach to small intestine			0.1
68.9095	8	35.4952	4.22799	6.02095	23.1654	0
64.8099	9	33.3469	3.97231	5.72656	21.7642	0		Small intestine to large intestine			0.5
60.9303	10	31.3292	3.73192	5.4221	20.4471	0
57.2687	11	29.4335	3.50611	5.11922	19.2099	0		Ke (elimination coefficient)			0
53.8186	12	27.6525	3.29396	4.82459	18.0476	0
50.5712	13	25.9793	3.09465	4.54173	16.9555	0		Absorption from blood to stomach			0.75
47.5166	14	24.4073	2.90739	4.27236	15.9296	0
45.6447	15	23.9305	2.73147	4.01711	14.9657	0		Time of reaborption			15
42.9453	16	21.993	2.66619	3.776	14.5101	0
40.3684	17	20.7794	2.46592	3.5987	13.5244	0
37.9426	18	19.494	2.32454	3.39218	12.7318	0
35.6559	19	18.3212	2.18186	3.19757	11.9553	0
33.5041	20	17.211	2.0503	3.00947	11.2334	0
31.4802	21	16.17	1.92613	2.83084	10.5533	0
29.5774	22	15.1914	1.80961	2.66157	9.9148	0
27.789	23	14.2723	1.70011	2.50174	9.31485	0
26.1082	24	13.4087	1.59724	2.3511	8.75123	0
24.5289	25	12.5973	1.50059	2.20928	8.2217	0
23.0449	26	11.8351	1.40979	2.07586	7.72422	0
21.6507	27	11.1189	1.32449	1.95041	7.25683	0
20.3407	28	10.4461	1.24434	1.83249	6.81773	0
19.11	29	9.81407	1.16905	1.72167	6.4052	0
17.9537	30	9.22023	1.09831	1.61752	6.01763	0

## Sheet: Circulation through tisues
Circulation through tissues and organs
Checksum	Time	Stomach	Small intestine	Large intestine	Portal vein	Liver	Metabolites	Gall bladder	Vein	Heart/Lung	Artery	Tissues	Kidney	Urine			Abs from Stomach	0.1
100	0	0	0	0	0	0	0	0	100	0	0	0	0	0			Transfer to s intest	0.1
100	1	0	0	0	0	0	0	0	90	10	0	0	0	0			Abs from s intest	0.1
100	2	0	0	0	0	0	0	0	81	18	1	0	0	0			Tansfer to l intest	0.1
100	3	0	0	0	0.1	0	0	0	72.9	24.3	2.5	0.1	0.1	0			Abs from l intest	0.1
100	4	0	0	0	0.34	0.01	0	0	65.63	29.16	4.18	0.34	0.33	0.01			Portal vein to liver	0.1
99.999	5	0	0	0	0.724	0.0400198	0.000990099	0.001	59.135	32.807	5.842	0.724	0.682	0.043			Liver metab Km	1
99.9952	6	0.0001	0	0	1.2358	0.0967199	0.00483808	0.00490198	53.3661	35.4398	7.3701	1.2358	1.1298	0.1112			Liver met Vmax	0.1
99.9863	7	0.000570198	1e-05	0	1.84924	0.183318	0.0136571	0.0140838	48.2757	37.2324	8.70305	1.84923	1.64085	0.22418			Liver to vein	0.1
99.9709	8	0.00186454	6.50198e-05	1e-06	2.53468	0.300595	0.029149	0.0310072	43.8155	38.3368	9.81538	2.53461	2.18298	0.388265			Liver to g blad	0.1
99.9477	9	0.00459235	0.000238469	7.40198e-06	3.26294	0.447719	0.052261	0.0579659	39.9358	38.8846	10.7044	3.26269	2.72793	0.606564			G blad to Stomach	0.1
99.9168	10	0.00947047	0.00065001	3.05087e-05	4.00758	0.622618	0.0831869	0.0969413	36.586	38.9897	11.3816	4.00686	3.25278	0.879356			Vein to Heart/lung	0.1
99.8784	11	0.0172705	0.00146706	9.24589e-05	4.74599	0.82211	0.121558	0.149509	33.7156	38.7494	11.8661	4.74433	3.74038	1.20463			Heart/Lung to art	0.1
99.8333	12	0.0287673	0.00290069	0.000229918	5.45988	1.04205	0.166677	0.216769	31.2748	38.246	12.1812	5.45651	4.17892	1.57867			Art to kidney	0.1
99.7823	13	0.0446907	0.00519728	0.000496996	6.1352	1.27757	0.217706	0.299297	29.215	37.5489	12.3514	6.12898	4.56125	1.99656			Art to other tiss	0.1
99.7262	14	0.0656823	0.0086269	0.000967025	6.76186	1.52339	0.2738	0.397124	27.4903	36.7155	12.4009	6.75122	4.88414	2.45269			Art to portal v	0.1
99.6658	15	0.0922583	0.0134698	0.00173301	7.33329	1.77416	0.334171	0.509751	26.0572	35.793	12.3522	7.31619	5.1474	2.9411			Kidney to urine	0.1
99.6019	16	0.124782	0.0200016	0.00290669	7.84593	2.02475	0.398123	0.636191	24.8752	34.8194	12.2258	7.81979	5.35314	3.45584			Tissue to vein	0.1
99.5349	17	0.163444	0.0284795	0.00461618	8.29869	2.27051	0.465063	0.775047	23.9075	33.825	12.04	8.26039	5.50509	3.99116			Kidney to vein	0.1
99.4655	18	0.20826	0.039128	0.00700251	8.69247	2.50743	0.534487	0.924593	23.1203	32.8332	11.8105	8.63835	5.60808	4.54167
99.394	19	0.259068	0.0521284	0.0102151	9.02972	2.73221	0.605976	1.08288	22.4837	31.8619	11.5507	8.95557	5.66751	5.10248			Oral dose	0
99.3208	20	0.315542	0.0676095	0.0144064	9.31395	2.94233	0.679182	1.24781	21.9708	30.9241	11.2717	9.21508	5.68908	5.66923			IV dose	100
